# Supplementary material for: Integrated Molecular Characterization of HER2-Low Breast Cancer Using Next Generation Sequencing (NGS)
Source: Biomedicines. 2023 Nov 28;11(12):3164. doi: 10.3390/biomedicines11123164 (PMC10740754; doi:10.3390/biomedicines11123164)
Supplement: Supplementary file 1 [file biomedicines-11-03164-s001.zip]

Archive with 2 entries (2 files):
- suppl fig 1.pdf
- suppl table 1.pdf
